# Supplementary material for: Ancient MAPK ERK7 is regulated by an unusual inhibitory scaffold required for Toxoplasma apical complex biogenesis
Source: Proc Natl Acad Sci U S A. 2020 May 14;117(22):12164–73. doi: 10.1073/pnas.1921245117 (PMC7275706; doi:10.1073/pnas.1921245117)
Supplement: Supplementary File [file pnas.1921245117.sd01.xlsx]

## Sheet: Ranked and Annotated
Table S1. List of top AC9-BioID hits identified by mass spectrometry.
Proteins were ranked by NSAF. Proteins are included in this list if the ratio of the control (RH):AC9 < 0.5. Gene IDs and corresponding descriptions are from ToxoDB.
Gene ID	Rank	AC9 (NSAF)	RH-Control (NSAF)	Description
TGGT1_246950	1	1255.71	0	AC9 (bait protein)
TGGT1_292950	2	1099.41	0	AC10 (this study)
TGGT1_229640	3	949.148	0	AC8
TGGT1_250820	4	840.133	132.524	AC2
TGGT1_231640	5	828.434	387.01	IMC1
TGGT1_251850	6	792.881	0	AC6
TGGT1_289750	7	684.421	274.057	RPL40
TGGT1_230340	8	578.147	49.671	AAP4
TGGT1_214880	9	575.777	0	AC4
TGGT1_312090	10	499.072	0	RPL23
TGGT1_263520	11	449.178	167.87	SPM1
TGGT1_225690	12	420.199	0	AC7
TGGT1_231630	13	404.617	104.287	IMC4
TGGT1_225080	14	404.26	151.083	RPS18
TGGT1_231080	15	375.384	0	RPL38
TGGT1_262690	16	355.293	165.978	RPL27
TGGT1_308860	17	347.144	108.114	AC3
TGGT1_271930	18	323.408	151.083	IMC20
TGGT1_233010	19	309.855	0	ERK7
TGGT1_239400	20	309.091	0	IMC28
TGGT1_222220	21	308.707	82.4087	IMC7
TGGT1_278870	22	303.536	0	MyoF
TGGT1_219820	23	287.591	115.157	Hypothetical protein
TGGT1_236650	24	286.657	107.131	DBP2
TGGT1_249250	25	281.538	0	RPL35A
TGGT1_310440	26	277.97	0	MORN1
TGGT1_286420B	27	277.484	0	Hypothetical protein
TGGT1_320030	28	276.746	109.696	Localizes to the apical complex (PMID: 29269729)
TGGT1_313790	29	266.157	0	Hypothetical protein
TGGT1_264430	30	262.997	0	Hypothetical protein
TGGT1_290920	31	260.867	24.3732	Hypothetical protein
TGGT1_314820	32	259.169	0	ATP synthase (ToxoDB)
TGGT1_217890	33	257.406	0	Hypothetical protein
TGGT1_212260	34	251.539	0	Hypothetical protein
TGGT1_315510	35	246.774	0	APR1
TGGT1_231070	36	244.028	0	IMC basal complex (PMID: 27696623)
TGGT1_359490	37	243.407	0	Hypothetical protein
TGGT1_280370	38	232.038	0	Hypothetical protein
TGGT1_311430	39	228.947	0	Hypothetical protein
TGGT1_236950	40	225.23	0	Hypothetical protein
TGGT1_294800B	41	223.777	0	Hypothetical protein
TGGT1_205250	42	216.286	85.0862	ROP18
TGGT1_230210	43	213.969	42.0873	IMC10
TGGT1_410360	44	213.778	0	MAF1
TGGT1_206690	45	207.254	0	GAPM2B
TGGT1_214575	46	205.645	0	Hypothetical protein
TGGT1_220270	47	198.852	79.6246	IMC6
TGGT1_223790	48	188.628	0	Localizes to the cytoplasm (PMID: 29269729)
TGGT1_227600	49	188.252	0	RPL34
TGGT1_316340	50	181.667	0	IMC22
