# Supplementary material for: Ancient MAPK ERK7 is regulated by an unusual inhibitory scaffold required for Toxoplasma apical complex biogenesis
Source: Proc Natl Acad Sci U S A. 2020 May 14;117(22):12164–73. doi: 10.1073/pnas.1921245117 (PMC7275706; doi:10.1073/pnas.1921245117)
Supplement: Supplementary File [file pnas.1921245117.sd02.xlsx]

## Sheet: Sheet1
Table S2. Oligonucleotides used in this study.
Primers
	Name	Description	Sequence (5'-3')
	P1	AC9-C-terminal-tagging-HDR_F	GTCGGGGAACCGCGAACCGAGTGAATATCCGCAGGGAATGGGAAGTGGAGGACGGGAATTC
	P2	AC9-C-terminal-tagging-HDR_F	CTCGCAGCGTGTCGCACTGAACTCTTGTGCGGAGAGAGCGACGGCCAGTGAATTGTAATA
	P3	AC9-tagging-pU6-Universal gRNA_F	AAGTTATGTGTTCCTCAAATGTCAGG
	P4	AC9-tagging-pU6-Universal gRNA_R	AAAACCTGACATTTGAGGAACACATA
	P5	ERK7-C-terminal-tagging-HDR_F	TTCTCTTTTTTTTCAGTCTGCGTCCAAGACATACAACAGCGGAAGTGGAGGACGGGAATT
	P6	ERK7-C-terminal-tagging-HDR_R	GCTTTCTCCACCTTCGCTTTCGGTGGAAGTCTTGCGAGCGACGGCCAGTGAATTGTAATA
	P7	ERK7-tagging-pU6-Universal gRNA_F	AAGTTGCAAAAGCAAAGATTCAGACG
	P8	ERK7-tagging-pU6-Universal gRNA_R	AAAACGTCTGAATCTTTGCTTTTGCA
	P9	AC10-C-terminal-tagging-HDR_F	GCTGTGTCGGTGTCCTCCGTACTGCAATTAAAGGCGAGAGGAAGTGGAGGACGGGAATTC
	P10	AC10-C-terminal-tagging-HDR_R	GAGGATATCCCTGCAATCTGACAAACATCACGTTTCGCCGACGGCCAGTGAATTGTAATA
	P11	AC10-tagging-pU6-Universal gRNA_F	AAGTTgTAAGGGTGCAAGAGTTGATGG
	P12	AC10-tagging-pU6-Universal gRNA_R	AAAACCATCAACTCTTGCACCCTTAcA
Synthetic genes
	Name	Description	Sequence (5'-3')
	AC9-Glutamate-Mutant	qBlock (Quintara Biosciences) of AC9 C-terminus used to mutate Ser419, Thr420, and Ser437 to glutamates	CGCCGGCGGCAAGTCGCGTGTCAGTTCTGTTGAACTCTGAAGAAATTCGACCTTCTTCGCGACCCACGTCGGCTCCGCACTCCTCGCGATCATGTGCGTCTCAGAATCAATCAGGCATCGCACAGGCGAGCGTGGAGAGCTCCACTTCTCTCTCACAGCAAGTCTGCGGGCAGGCGAGTCGTGAGTCTGCGGAGTCGACGCAGGCGCAGGAAAGGAAATTCGGGGAAGCGGAAAGTGGGCGACTTCTCAACGGGGATGCCGCAGGGGCTCGCGACGGTGCAACTCGAGAACATGTGGAGAGCGACCACGAGTCTGTGTCGGAGAGGTCCTCGCATAGCAGTCGATCTAGCGAATCAGAGTTCTTTTCTTCGTCAGCAGGCTCTTCTCCGCGGCTCTCGC…
	AC9-N-term-phospho-Mutant	gBlock (IDT) used to mutate the first 2 phosphosites to alanines	agatctATGGACGTCTCCGGTCGAGGCTTTgcgGGTCCTCTCAGAAGCCAGGCGACACGTGCAAGAGCGTCGCAGCTCGTCAGACCTAACACTGGCGCCAGGGTCGCTGCTCTTCGGCCCTTGCCCGACGATTCGGCGAAACCGTCTCCACTCAAGgcgTCACAAATGTCCAAAATAAATTTTCACCTCGAGGAG
	AC9-C-term-phospho-Mutant	gBlock (IDT) used to mutate the remaining 7 phosphosites to alanines	CGCCGGCGGCAAGTCGCGTGTCAGTTCTGTTGAACgcgGAAGAAATTCGACCTgcggcgCGACCCgcggcgGCTCCGCACgcgTCGCGATCATGTGCGTCTCAGAATCAATCAGGCATCGCACAGGCGAGCGTGGAGAGCTCCACTTCTCTCTCACAGCAAGTCTGCGGGCAGGCGAGTCGTGAGTCTGCGGAGTCGACGCAGGCGCAGGAAAGGAAATTCGGGGAAGCGGAAgcgGGGCGACTTCTCAACGGGGATGCCGCAGGGGCTCGCGACGGTGCAACTCGAGAACATGTGGAGAGCGACCACGAGTCTGTGTCGGAGAGGTCCTCGCATAGCAGTCGATCTAGCGAATCAGAGTTCTTTTCTTCGTCAGCAGGCTCTTCTCCGCGGCTCTCGC…
